# Supplementary material for: The m6A demethylase ALKBH5 promotes tumor progression by inhibiting RIG-I expression and interferon alpha production through the IKKε/TBK1/IRF3 pathway in head and neck squamous cell carcinoma
Source: Mol Cancer. 2022 Apr 9;21:97. doi: 10.1186/s12943-022-01572-2 (PMC8994291; doi:10.1186/s12943-022-01572-2)
Supplement: Supplementary file 1 — Additional file 1: Supplementary Table S1. The primers and sequences used in this study. [file 12943_2022_1572_MOESM1_ESM.xlsx]

## Sheet: Sheet1
Primers name	Sequence	Application
KDM4A-F	TGGAAAAGCAGTAGGATCGGC	PCR
KDM4A-R	ACTCAGAAGCCATTTTCCCTCC	PCR
GDF15-F	TTCAAAAGACCGACACCGGG	PCR
GDF15-R	GGAACCTTGAGCCCATTCCA	PCR
NFKB1-F	GCTTAGGAGGGAGAGCCCA	PCR
NFKB1-R	GGTATGGGCCATCTGCTGTT	PCR
DDX58-F	GACCCTGGACCCTACCTACA	PCR
DDX58-R	TCCATTGGGCCCTTGTTGTT	PCR
OASL-F	GACCAAGTACTACACACTCCACA	PCR
OASL-R	GATGTCTCGTGCCCTCTTC	PCR
DUSP5-F	ACAGCCCTGCTGAATGTCTC	PCR
DUSP5-R	GGAGCTAATGTCAGCCGTGT	PCR
SLC52A3-F	CAAGGGGCAGGAACAGAGAG	PCR
SLC52A3-R	AGGAGATCTGAGCTGGTCGT	PCR
IL17RA-F	CAGAAGAGTTCCACCAGCGA	PCR
IL17RA-R	TGAACCAGTACACCCACAGG	PCR
TP73-F	GAAGGGGACGCAGCGAA	PCR
TP73-R	TGGGGAAGGTCGAAGTAGGT	PCR
SLC1A3-F	GCAATGGAGAAGAGCCCAAGA	PCR
SLC1A3-R	TGCCCCAGAGAAACAAGATAC	PCR
ADCY1-F	GTGCCCCTACCACTTTGTGT	PCR
ADCY1-R	ACCTGATTTGGGAGCCGTTT	PCR
TBRG4-F	AGTCTTGTCTCTCTGCCACC	PCR
TBRG4-R	ATGCTCGTTCCTTCTCCACC	PCR
GAPDH-F	CCTCTGACTTCAACAGCGAC	PCR
GAPDH-R	TCCTCTTGTGCTCTTGCTGG	PCR
matureDDX58-F	TTGCCACCTCAGTTGCTGAT	PCR
matureDDX58-R	ACTGCTTCGTCCCATGTCTG	PCR
immatureDDX58-F	GGAAGAGCAAGAGGTAGCAAGT	PCR
immatureDDX58-R	TCCTCCTCACATTCCCTGATAGT	PCR
DDX58-F	AGAAGAGTGCTCAACAGGGC	MeRIP-PCR
DDX58-R	TGGTTGCCAAATCCACTGGG	MeRIP-PCR
si-scramble	UUCUCCGAACGUGUCACGU	siRNA
si-ALKBH5 #1	ACAAGTACTTCTTCGGCGA	siRNA
si-ALKBH5 #2	GCGCCGTCATCAACGACTA	siRNA
si-ALKBH5 #3	CTGAGAACTACTGGCGCAA	siRNA
si-HNRNPC #1	CTCGAAACGTCAGCGTGTA	siRNA
si-HNRNPC #2	GCCTTCGTTCAGTATGTTA	siRNA
si-HNRNPC #3	CGTCAGCGTGTATCAGGAA	siRNA
DDX58-F	CTCTTTGACCATTTTCCTATAATGATGTT	RIP
DDX58-R	TCTTTGAAGCATCAGCAAACCTT	RIP
