# Supplementary material for: The m6A demethylase ALKBH5 promotes tumor progression by inhibiting RIG-I expression and interferon alpha production through the IKKε/TBK1/IRF3 pathway in head and neck squamous cell carcinoma
Source: Mol Cancer. 2022 Apr 9;21:97. doi: 10.1186/s12943-022-01572-2 (PMC8994291; doi:10.1186/s12943-022-01572-2)
Supplement: Supplementary file 2 — Additional file 2: Supplementary Table S2. The differentially expressed genes with upregulation of mRNA/methylation after sequencing. [file 12943_2022_1572_MOESM2_ESM.xlsx]

## Sheet: Sheet1
	mRN-seq																					MeRIP-seq
ID	gene_id	biotype	strand	locus	Test_FPKM	Control_FPKM	Fold.change	log2(fold.change)	p_value	FDR	Regulation	GeneID	Synonyms	dbXrefs	chromosome	map_location	description	pathway	GO-CC	GO-MF	GO-BP	chrom	txStart	txEnd	PeakID	score	Peak_length	transcript_id	Foldchange	P_value	FDR	Regulation	GeneID	Synonyms	dbXrefs	description	Pathway	GO_CC	GO_MF	GO_BP
B4GALT4	ENSG00000121578	protein_coding	-	chr3:118930578-119009513	20.3301	10.5538	1.92632	0.945848	0.00305	0.172303	up	8702	B4Gal-T4|beta4Gal-T4	MIM:604015|HGNC:HGNC:927|Ensembl:ENSG00000121578|HPRD:04930|Vega:OTTHUMG00000159358	3	3q13.3	UDP-Gal:betaGlcNAc beta 1,4- galactosyltransferase, polypeptide 4	hsa00533(Glycosaminoglycan biosynthesis - keratan sulfate)//hsa00601(Glycosphingolipid biosynthesis - lacto and neolacto series)//	GO:0016021(integral component of membrane)//GO:0000139(Golgi membrane)//GO:0032580(Golgi cisterna membrane)	GO:0008378(galactosyltransferase activity)//GO:0046872(metal ion binding)//GO:0003945(N-acetyllactosamine synthase activity)//GO:0016757(transferase activity, transferring glycosyl groups)	GO:0044267(cellular protein metabolic process)//GO:0044281(small molecule metabolic process)//GO:0006643(membrane lipid metabolic process)//GO:0042339(keratan sulfate metabolic process)//GO:0018146(keratan sulfate biosynthetic process)//GO:0005975(carbohydrate metabolic process)//GO:0043687(post-translational protein modification)//GO:0018279(protein N-linked glycosylation via asparagine)//GO:003…	chr3	118931221	118931600	diffreps_peak_14106	8.40585	379	ENST00000467604	993.1	3.92783e-09	5.94408e-08	up	8702	B4Gal-T4|beta4Gal-T4	MIM:604015|HGNC:HGNC:927|Ensembl:ENSG00000121578|HPRD:04930|Vega:OTTHUMG00000159358	UDP-Gal:betaGlcNAc beta 1,4- galactosyltransferase, polypeptide 4	hsa00533(Glycosaminoglycan biosynthesis - keratan sulfate)//hsa00601(Glycosphingolipid biosynthesis - lacto and neolacto series)//	GO:0016021(integral component of membrane)//GO:0000139(Golgi membrane)//GO:0032580(Golgi cisterna membrane)	GO:0008378(galactosyltransferase activity)//GO:0046872(metal ion binding)//GO:0003945(N-acetyllactosamine synthase activity)//GO:0016757(transferase activity, transferring glycosyl groups)	GO:0044267(cellular protein metabolic process)//GO:0044281(small molecule metabolic process)//GO:0006643(membrane lipid metabolic process)//GO:0042339(keratan sulfate metabolic process)//GO:0018146(keratan sulfate biosynthetic process)//GO:0005975(carbohydrate metabolic process)//GO:0043687(post-translational protein modification)//GO:0018279(protein N-linked glycosylation via asparagine)//GO:003…
B4GALT4	ENSG00000121578	protein_coding	-	chr3:118930578-119009513	20.3301	10.5538	1.92632	0.945848	0.00305	0.172303	up	8702	B4Gal-T4|beta4Gal-T4	MIM:604015|HGNC:HGNC:927|Ensembl:ENSG00000121578|HPRD:04930|Vega:OTTHUMG00000159358	3	3q13.3	UDP-Gal:betaGlcNAc beta 1,4- galactosyltransferase, polypeptide 4	hsa00533(Glycosaminoglycan biosynthesis - keratan sulfate)//hsa00601(Glycosphingolipid biosynthesis - lacto and neolacto series)//	GO:0016021(integral component of membrane)//GO:0000139(Golgi membrane)//GO:0032580(Golgi cisterna membrane)	GO:0008378(galactosyltransferase activity)//GO:0046872(metal ion binding)//GO:0003945(N-acetyllactosamine synthase activity)//GO:0016757(transferase activity, transferring glycosyl groups)	GO:0044267(cellular protein metabolic process)//GO:0044281(small molecule metabolic process)//GO:0006643(membrane lipid metabolic process)//GO:0042339(keratan sulfate metabolic process)//GO:0018146(keratan sulfate biosynthetic process)//GO:0005975(carbohydrate metabolic process)//GO:0043687(post-translational protein modification)//GO:0018279(protein N-linked glycosylation via asparagine)//GO:003…	chr3	118948693	118949040	diffreps_peak_14107	7.93692	347	NM_003778	130.474	1.15632e-08	1.01805e-07	up	8702	B4Gal-T4|beta4Gal-T4	MIM:604015|HGNC:HGNC:927|Ensembl:ENSG00000121578|HPRD:04930|Vega:OTTHUMG00000159358	UDP-Gal:betaGlcNAc beta 1,4- galactosyltransferase, polypeptide 4	hsa00533(Glycosaminoglycan biosynthesis - keratan sulfate)//hsa00601(Glycosphingolipid biosynthesis - lacto and neolacto series)//	GO:0016021(integral component of membrane)//GO:0000139(Golgi membrane)//GO:0032580(Golgi cisterna membrane)	GO:0008378(galactosyltransferase activity)//GO:0046872(metal ion binding)//GO:0003945(N-acetyllactosamine synthase activity)//GO:0016757(transferase activity, transferring glycosyl groups)	GO:0044267(cellular protein metabolic process)//GO:0044281(small molecule metabolic process)//GO:0006643(membrane lipid metabolic process)//GO:0042339(keratan sulfate metabolic process)//GO:0018146(keratan sulfate biosynthetic process)//GO:0005975(carbohydrate metabolic process)//GO:0043687(post-translational protein modification)//GO:0018279(protein N-linked glycosylation via asparagine)//GO:003…
BMP4	ENSG00000125378	protein_coding	-	chr14:54416453-54425479	5.24118	1.58346	3.30997	1.72682	0.0372	0.493241	up	652	BMP2B|BMP2B1|MCOPS6|OFC11|ZYME	MIM:112262|HGNC:HGNC:1071|Ensembl:ENSG00000125378|HPRD:00207|Vega:OTTHUMG00000140303	14	14q22-q23	bone morphogenetic protein 4	hsa04340(Hedgehog signaling pathway)//hsa04350(TGF-beta signaling pathway)//hsa04390(Hippo signaling pathway)//hsa04550(Signaling pathways regulating pluripotency of stem cells)//hsa04919(Thyroid hormone signaling pathway)//hsa05200(Pathways in cancer)//hsa05217(Basal cell carcinoma)	GO:0005578(proteinaceous extracellular matrix)//GO:0031988(membrane-bounded vesicle)//GO:0005576(extracellular region)//GO:0005615(extracellular space)//GO:0005737(cytoplasm)	GO:0070700(BMP receptor binding)//GO:0008083(growth factor activity)//GO:0005125(cytokine activity)//GO:0042803(protein homodimerization activity)//GO:0005160(transforming growth factor beta receptor binding)//GO:0008201(heparin binding)//GO:0039706(co-receptor binding)//GO:0005515(protein binding)//GO:0042056(chemoattractant activity)	GO:0072161(mesenchymal cell differentiation involved in kidney development)//GO:0033085(negative regulation of T cell differentiation in thymus)//GO:0042326(negative regulation of phosphorylation)//GO:0072192(ureter epithelial cell differentiation)//GO:0097067(cellular response to thyroid hormone stimulus)//GO:0043407(negative regulation of MAP kinase activity)//GO:0007500(mesodermal cell fate de…	chr14	54416921	54417480	diffreps_peak_6045	7.81484	559	NM_001202	88.525	1.53165e-08	1.15092e-07	up	652	BMP2B|BMP2B1|MCOPS6|OFC11|ZYME	MIM:112262|HGNC:HGNC:1071|Ensembl:ENSG00000125378|HPRD:00207|Vega:OTTHUMG00000140303	bone morphogenetic protein 4	hsa04340(Hedgehog signaling pathway)//hsa04350(TGF-beta signaling pathway)//hsa04390(Hippo signaling pathway)//hsa04550(Signaling pathways regulating pluripotency of stem cells)//hsa04919(Thyroid hormone signaling pathway)//hsa05200(Pathways in cancer)//hsa05217(Basal cell carcinoma)	GO:0005578(proteinaceous extracellular matrix)//GO:0031988(membrane-bounded vesicle)//GO:0005576(extracellular region)//GO:0005615(extracellular space)//GO:0005737(cytoplasm)	GO:0070700(BMP receptor binding)//GO:0008083(growth factor activity)//GO:0005125(cytokine activity)//GO:0042803(protein homodimerization activity)//GO:0005160(transforming growth factor beta receptor binding)//GO:0008201(heparin binding)//GO:0039706(co-receptor binding)//GO:0005515(protein binding)//GO:0042056(chemoattractant activity)	GO:0072161(mesenchymal cell differentiation involved in kidney development)//GO:0033085(negative regulation of T cell differentiation in thymus)//GO:0042326(negative regulation of phosphorylation)//GO:0072192(ureter epithelial cell differentiation)//GO:0097067(cellular response to thyroid hormone stimulus)//GO:0043407(negative regulation of MAP kinase activity)//GO:0007500(mesodermal cell fate de…
BRWD1	ENSG00000185658	protein_coding	-	chr21:40556101-40695144	39.9553	25.6719	1.55638	0.638198	0.01265	0.332132	up	54014	C21orf107|DCAF19|N143|WDR9	HGNC:HGNC:12760|Ensembl:ENSG00000185658|HPRD:11683|Vega:OTTHUMG00000066030	21	21q22.2	bromodomain and WD repeat domain containing 1		GO:0005730(nucleolus)//GO:0005634(nucleus)//GO:0005737(cytoplasm)	GO:0003674(molecular_function)	GO:0006357(regulation of transcription from RNA polymerase II promoter)//GO:0008360(regulation of cell shape)//GO:0007010(cytoskeleton organization)//GO:0006351(transcription, DNA-templated)	chr21	40568921	40569341	diffreps_peak_12962	7.1616	420	NM_018963	26.0558	6.89286e-08	4.05796e-07	up	54014	C21orf107|DCAF19|N143|WDR9	HGNC:HGNC:12760|Ensembl:ENSG00000185658|HPRD:11683|Vega:OTTHUMG00000066030	bromodomain and WD repeat domain containing 1		GO:0005730(nucleolus)//GO:0005634(nucleus)//GO:0005737(cytoplasm)	GO:0003674(molecular_function)	GO:0006357(regulation of transcription from RNA polymerase II promoter)//GO:0008360(regulation of cell shape)//GO:0007010(cytoskeleton organization)//GO:0006351(transcription, DNA-templated)
C1orf213	ENSG00000249087	protein_coding	+	chr1:23685940-23698332	6.51611	0.628524	10.3673	3.37397	0.0296	0.451929	up											chr1	23697521	23697920	diffreps_peak_357	7.77617	399	ENST00000335648	24.675	1.67429e-08	1.23179e-07	up
CAMK2N1	ENSG00000162545	protein_coding	-	chr1:20808883-20812713	30.3713	20.0436	1.51526	0.599565	0.0186	0.388287	up	55450	PRO1489	MIM:614986|HGNC:HGNC:24190|Ensembl:ENSG00000162545|HPRD:13112|Vega:OTTHUMG00000002837	1	1p36.12	calcium/calmodulin-dependent protein kinase II inhibitor 1		GO:0014069(postsynaptic density)//GO:0030425(dendrite)//GO:0030054(cell junction)//GO:0045211(postsynaptic membrane)//GO:0043025(neuronal cell body)	GO:0019901(protein kinase binding)//GO:0008427(calcium-dependent protein kinase inhibitor activity)	GO:1904030(negative regulation of cyclin-dependent protein kinase activity)	chr1	20808961	20809460	diffreps_peak_293	8.34221	499	NM_018584	403.7	4.54764e-09	5.94408e-08	up	55450	PRO1489	MIM:614986|HGNC:HGNC:24190|Ensembl:ENSG00000162545|HPRD:13112|Vega:OTTHUMG00000002837	calcium/calmodulin-dependent protein kinase II inhibitor 1		GO:0014069(postsynaptic density)//GO:0030425(dendrite)//GO:0030054(cell junction)//GO:0045211(postsynaptic membrane)//GO:0043025(neuronal cell body)	GO:0019901(protein kinase binding)//GO:0008427(calcium-dependent protein kinase inhibitor activity)	GO:1904030(negative regulation of cyclin-dependent protein kinase activity)
DDX58	ENSG00000107201	protein_coding	-	chr9:32455299-32526322	27.389	16.1013	1.70105	0.766423	0.0006	0.0803595	up	23586	RIG-I|RIGI|RLR-1|SGMRT2	MIM:609631|HGNC:HGNC:19102|Ensembl:ENSG00000107201|HPRD:13131|Vega:OTTHUMG00000019746	9	9p12	DEXD/H-box helicase 58	hsa04064(NF-kappa B signaling pathway)//hsa04622(RIG-I-like receptor signaling pathway)//hsa04623(Cytosolic DNA-sensing pathway)//hsa05160(Hepatitis C)//hsa05161(Hepatitis B)//hsa05162(Measles)//hsa05164(Influenza A)//hsa05168(Herpes simplex infection)//hsa05169(Epstein-Barr virus infection)	GO:0005923(bicellular tight junction)//GO:0015629(actin cytoskeleton)//GO:0032587(ruffle membrane)//GO:0005737(cytoplasm)//GO:0005829(cytosol)	GO:0008270(zinc ion binding)//GO:0003727(single-stranded RNA binding)//GO:0005524(ATP binding)//GO:0042802(identical protein binding)//GO:0003725(double-stranded RNA binding)//GO:0004386(helicase activity)//GO:0016817(hydrolase activity, acting on acid anhydrides)//GO:0005515(protein binding)//GO:0003677(DNA binding)//GO:0003690(double-stranded DNA binding)	GO:0045087(innate immune response)//GO:0008152(metabolic process)//GO:0032757(positive regulation of interleukin-8 production)//GO:0042993(positive regulation of transcription factor import into nucleus)//GO:0010628(positive regulation of gene expression)//GO:0039529(RIG-I signaling pathway)//GO:0039528(cytoplasmic pattern recognition receptor signaling pathway in response to virus)//GO:0032755(p…	chr9	32456481	32456860	diffreps_peak_19816	8.35229	379	NM_014314	244.1	4.44333e-09	5.94408e-08	up	23586	RIG-I|RIGI|RLR-1|SGMRT2	MIM:609631|HGNC:HGNC:19102|Ensembl:ENSG00000107201|HPRD:13131|Vega:OTTHUMG00000019746	DEXD/H-box helicase 58	hsa04064(NF-kappa B signaling pathway)//hsa04622(RIG-I-like receptor signaling pathway)//hsa04623(Cytosolic DNA-sensing pathway)//hsa05160(Hepatitis C)//hsa05161(Hepatitis B)//hsa05162(Measles)//hsa05164(Influenza A)//hsa05168(Herpes simplex infection)//hsa05169(Epstein-Barr virus infection)	GO:0005923(bicellular tight junction)//GO:0015629(actin cytoskeleton)//GO:0032587(ruffle membrane)//GO:0005737(cytoplasm)//GO:0005829(cytosol)	GO:0008270(zinc ion binding)//GO:0003727(single-stranded RNA binding)//GO:0005524(ATP binding)//GO:0042802(identical protein binding)//GO:0003725(double-stranded RNA binding)//GO:0004386(helicase activity)//GO:0016817(hydrolase activity, acting on acid anhydrides)//GO:0005515(protein binding)//GO:0003677(DNA binding)//GO:0003690(double-stranded DNA binding)	GO:0045087(innate immune response)//GO:0008152(metabolic process)//GO:0032757(positive regulation of interleukin-8 production)//GO:0042993(positive regulation of transcription factor import into nucleus)//GO:0010628(positive regulation of gene expression)//GO:0039529(RIG-I signaling pathway)//GO:0039528(cytoplasmic pattern recognition receptor signaling pathway in response to virus)//GO:0032755(p…
DUSP5	ENSG00000138166	protein_coding	+	chr10:112257595-112271302	28.9053	18.3813	1.57254	0.653093	0.00185	0.135617	up	1847	DUSP|HVH3	MIM:603069|HGNC:HGNC:3071|Ensembl:ENSG00000138166|HPRD:04349|Vega:OTTHUMG00000019040	10	10q25	dual specificity phosphatase 5	hsa04010(MAPK signaling pathway)	GO:0005654(nucleoplasm)	GO:0017017(MAP kinase tyrosine/serine/threonine phosphatase activity)//GO:0005515(protein binding)//GO:0004725(protein tyrosine phosphatase activity)	GO:0007265(Ras protein signal transduction)//GO:0045087(innate immune response)//GO:0008286(insulin receptor signaling pathway)//GO:0000187(activation of MAPK activity)//GO:0000165(MAPK cascade)//GO:0007173(epidermal growth factor receptor signaling pathway)//GO:0007264(small GTPase mediated signal transduction)//GO:0001706(endoderm formation)//GO:0000188(inactivation of MAPK activity)//GO:000018…	chr10	112269777	112270620	diffreps_peak_2970	6.586	843	NM_004419	13.7034	2.59421e-07	1.41756e-06	up	1847	DUSP|HVH3	MIM:603069|HGNC:HGNC:3071|Ensembl:ENSG00000138166|HPRD:04349|Vega:OTTHUMG00000019040	dual specificity phosphatase 5	hsa04010(MAPK signaling pathway)	GO:0005654(nucleoplasm)	GO:0017017(MAP kinase tyrosine/serine/threonine phosphatase activity)//GO:0005515(protein binding)//GO:0004725(protein tyrosine phosphatase activity)	GO:0007265(Ras protein signal transduction)//GO:0045087(innate immune response)//GO:0008286(insulin receptor signaling pathway)//GO:0000187(activation of MAPK activity)//GO:0000165(MAPK cascade)//GO:0007173(epidermal growth factor receptor signaling pathway)//GO:0007264(small GTPase mediated signal transduction)//GO:0001706(endoderm formation)//GO:0000188(inactivation of MAPK activity)//GO:000018…
DUSP5	ENSG00000138166	protein_coding	+	chr10:112257595-112271302	28.9053	18.3813	1.57254	0.653093	0.00185	0.135617	up	1847	DUSP|HVH3	MIM:603069|HGNC:HGNC:3071|Ensembl:ENSG00000138166|HPRD:04349|Vega:OTTHUMG00000019040	10	10q25	dual specificity phosphatase 5	hsa04010(MAPK signaling pathway)	GO:0005654(nucleoplasm)	GO:0017017(MAP kinase tyrosine/serine/threonine phosphatase activity)//GO:0005515(protein binding)//GO:0004725(protein tyrosine phosphatase activity)	GO:0007265(Ras protein signal transduction)//GO:0045087(innate immune response)//GO:0008286(insulin receptor signaling pathway)//GO:0000187(activation of MAPK activity)//GO:0000165(MAPK cascade)//GO:0007173(epidermal growth factor receptor signaling pathway)//GO:0007264(small GTPase mediated signal transduction)//GO:0001706(endoderm formation)//GO:0000188(inactivation of MAPK activity)//GO:000018…	chr10	112270721	112271302	diffreps_peak_2971	8.09996	581	NM_004419	436.567	7.94398e-09	8.5067e-08	up	1847	DUSP|HVH3	MIM:603069|HGNC:HGNC:3071|Ensembl:ENSG00000138166|HPRD:04349|Vega:OTTHUMG00000019040	dual specificity phosphatase 5	hsa04010(MAPK signaling pathway)	GO:0005654(nucleoplasm)	GO:0017017(MAP kinase tyrosine/serine/threonine phosphatase activity)//GO:0005515(protein binding)//GO:0004725(protein tyrosine phosphatase activity)	GO:0007265(Ras protein signal transduction)//GO:0045087(innate immune response)//GO:0008286(insulin receptor signaling pathway)//GO:0000187(activation of MAPK activity)//GO:0000165(MAPK cascade)//GO:0007173(epidermal growth factor receptor signaling pathway)//GO:0007264(small GTPase mediated signal transduction)//GO:0001706(endoderm formation)//GO:0000188(inactivation of MAPK activity)//GO:000018…
EGR1	ENSG00000120738	protein_coding	+	chr5:137801178-137805004	69.0644	12.1673	5.67626	2.50494	5e-05	0.0156842	up	1958	AT225|G0S30|KROX-24|NGFI-A|TIS8|ZIF-268|ZNF225	MIM:128990|HGNC:HGNC:3238|Ensembl:ENSG00000120738|HPRD:00549|Vega:OTTHUMG00000129197	5	5q31.1	early growth response 1		GO:0005654(nucleoplasm)//GO:0005634(nucleus)//GO:0005737(cytoplasm)	GO:0035035(histone acetyltransferase binding)//GO:0003700(transcription factor activity, sequence-specific DNA binding)//GO:0043565(sequence-specific DNA binding)//GO:0000977(RNA polymerase II regulatory region sequence-specific DNA binding)//GO:0001077(transcriptional activator activity, RNA polymerase II core promoter proximal region sequence-specific binding)//GO:0000976(transcription regulato…	GO:0030509(BMP signaling pathway)//GO:0071506(cellular response to mycophenolic acid)//GO:0033233(regulation of protein sumoylation)//GO:0090090(negative regulation of canonical Wnt signaling pathway)//GO:0009749(response to glucose)//GO:0060337(type I interferon signaling pathway)//GO:0019221(cytokine-mediated signaling pathway)//GO:0070498(interleukin-1-mediated signaling pathway)//GO:0030217(T…	chr5	137802881	137803300	diffreps_peak_16197	8.16773	419	NM_001964	228.895	6.79624e-09	7.84916e-08	up	1958	AT225|G0S30|KROX-24|NGFI-A|TIS8|ZIF-268|ZNF225	MIM:128990|HGNC:HGNC:3238|Ensembl:ENSG00000120738|HPRD:00549|Vega:OTTHUMG00000129197	early growth response 1		GO:0005654(nucleoplasm)//GO:0005634(nucleus)//GO:0005737(cytoplasm)	GO:0035035(histone acetyltransferase binding)//GO:0003700(transcription factor activity, sequence-specific DNA binding)//GO:0043565(sequence-specific DNA binding)//GO:0000977(RNA polymerase II regulatory region sequence-specific DNA binding)//GO:0001077(transcriptional activator activity, RNA polymerase II core promoter proximal region sequence-specific binding)//GO:0000976(transcription regulato…	GO:0030509(BMP signaling pathway)//GO:0071506(cellular response to mycophenolic acid)//GO:0033233(regulation of protein sumoylation)//GO:0090090(negative regulation of canonical Wnt signaling pathway)//GO:0009749(response to glucose)//GO:0060337(type I interferon signaling pathway)//GO:0019221(cytokine-mediated signaling pathway)//GO:0070498(interleukin-1-mediated signaling pathway)//GO:0030217(T…
GDF15	ENSG00000130513	protein_coding	+	chr19:18485540-18499986	79.5017	45.6896	1.74004	0.799121	0.00025	0.0532143	up	9518	GDF-15|MIC-1|MIC1|NAG-1|PDF|PLAB|PTGFB	MIM:605312|HGNC:HGNC:30142|Ensembl:ENSG00000130513|HPRD:05608|Vega:OTTHUMG00000183360	19	19p13.11	growth differentiation factor 15		GO:0070062(extracellular exosome)//GO:0005576(extracellular region)//GO:0005615(extracellular space)	GO:0008083(growth factor activity)//GO:0005160(transforming growth factor beta receptor binding)//GO:0005125(cytokine activity)	GO:0010862(positive regulation of pathway-restricted SMAD protein phosphorylation)//GO:0007267(cell-cell signaling)//GO:0060395(SMAD protein signal transduction)//GO:1901741(positive regulation of myoblast fusion)//GO:0048468(cell development)//GO:0043408(regulation of MAPK cascade)//GO:0007179(transforming growth factor beta receptor signaling pathway)//GO:0042981(regulation of apoptotic process…	chr19	18499641	18499986	diffreps_peak_10163	8.45895	345	NM_004864	660.4	3.47574e-09	5.94408e-08	up	9518	GDF-15|MIC-1|MIC1|NAG-1|PDF|PLAB|PTGFB	MIM:605312|HGNC:HGNC:30142|Ensembl:ENSG00000130513|HPRD:05608|Vega:OTTHUMG00000183360	growth differentiation factor 15		GO:0070062(extracellular exosome)//GO:0005576(extracellular region)//GO:0005615(extracellular space)	GO:0008083(growth factor activity)//GO:0005160(transforming growth factor beta receptor binding)//GO:0005125(cytokine activity)	GO:0010862(positive regulation of pathway-restricted SMAD protein phosphorylation)//GO:0007267(cell-cell signaling)//GO:0060395(SMAD protein signal transduction)//GO:1901741(positive regulation of myoblast fusion)//GO:0048468(cell development)//GO:0043408(regulation of MAPK cascade)//GO:0007179(transforming growth factor beta receptor signaling pathway)//GO:0042981(regulation of apoptotic process…
HOMER1	ENSG00000152413	protein_coding	-	chr5:78668458-78810040	24.3595	11.8962	2.04767	1.03398	0.01175	0.327243	up	9456	HOMER|HOMER1A|HOMER1B|HOMER1C|SYN47|Ves-1	MIM:604798|HGNC:HGNC:17512|HPRD:09211	5	5q14.2	homer scaffolding protein 1	hsa04068(FoxO signaling pathway)//hsa04724(Glutamatergic synapse)	GO:0030018(Z disc)//GO:0045177(apical part of cell)//GO:0043034(costamere)//GO:0030424(axon)//GO:0097481(neuronal postsynaptic density)//GO:0030054(cell junction)//GO:0045211(postsynaptic membrane)	GO:0035256(G-protein coupled glutamate receptor binding)//GO:0005515(protein binding)//GO:0044325(ion channel binding)//GO:0035591(signaling adaptor activity)	GO:0048148(behavioral response to cocaine)//GO:0051928(positive regulation of calcium ion transport)//GO:0090279(regulation of calcium ion import)//GO:2001257(regulation of cation channel activity)//GO:0007268(synaptic transmission)//GO:0007206(phospholipase C-activating G-protein coupled glutamate receptor signaling pathway)//GO:2001256(regulation of store-operated calcium entry)//GO:0048875(che…	chr5	78808641	78809080	diffreps_peak_15876	6.53971	439	NM_004272	18.3712	2.88593e-07	1.56245e-06	up	9456	HOMER|HOMER1A|HOMER1B|HOMER1C|SYN47|Ves-1	MIM:604798|HGNC:HGNC:17512|HPRD:09211	homer scaffolding protein 1	hsa04068(FoxO signaling pathway)//hsa04724(Glutamatergic synapse)	GO:0030018(Z disc)//GO:0045177(apical part of cell)//GO:0043034(costamere)//GO:0030424(axon)//GO:0097481(neuronal postsynaptic density)//GO:0030054(cell junction)//GO:0045211(postsynaptic membrane)	GO:0035256(G-protein coupled glutamate receptor binding)//GO:0005515(protein binding)//GO:0044325(ion channel binding)//GO:0035591(signaling adaptor activity)	GO:0048148(behavioral response to cocaine)//GO:0051928(positive regulation of calcium ion transport)//GO:0090279(regulation of calcium ion import)//GO:2001257(regulation of cation channel activity)//GO:0007268(synaptic transmission)//GO:0007206(phospholipase C-activating G-protein coupled glutamate receptor signaling pathway)//GO:2001256(regulation of store-operated calcium entry)//GO:0048875(che…
IL17RA	ENSG00000177663	protein_coding	+	chr22:17565843-17596583	11.5603	4.05736	2.84921	1.51056	0.01215	0.332132	up	23765	CANDF5|CD217|CDw217|IL-17RA|IL17R|hIL-17R	MIM:605461|HGNC:HGNC:5985|Ensembl:ENSG00000177663|HPRD:10399|Vega:OTTHUMG00000150026	22	22q11.1	interleukin 17 receptor A	hsa04060(Cytokine-cytokine receptor interaction)	GO:0005887(integral component of plasma membrane)//GO:0005576(extracellular region)	GO:0005102(receptor binding)//GO:0005515(protein binding)//GO:0030368(interleukin-17 receptor activity)	GO:2000667(positive regulation of interleukin-13 secretion)//GO:0072537(fibroblast activation)//GO:0071621(granulocyte chemotaxis)//GO:0032747(positive regulation of interleukin-23 production)//GO:2000664(positive regulation of interleukin-5 secretion)//GO:0050832(defense response to fungus)//GO:1900017(positive regulation of cytokine production involved in inflammatory response)//GO:0019221(cyto…	chr22	17589301	17589680	diffreps_peak_13080	8.11911	379	NM_014339	74.1053	7.60141e-09	8.33776e-08	up	23765	CANDF5|CD217|CDw217|IL-17RA|IL17R|hIL-17R	MIM:605461|HGNC:HGNC:5985|Ensembl:ENSG00000177663|HPRD:10399|Vega:OTTHUMG00000150026	interleukin 17 receptor A	hsa04060(Cytokine-cytokine receptor interaction)	GO:0005887(integral component of plasma membrane)//GO:0005576(extracellular region)	GO:0005102(receptor binding)//GO:0005515(protein binding)//GO:0030368(interleukin-17 receptor activity)	GO:2000667(positive regulation of interleukin-13 secretion)//GO:0072537(fibroblast activation)//GO:0071621(granulocyte chemotaxis)//GO:0032747(positive regulation of interleukin-23 production)//GO:2000664(positive regulation of interleukin-5 secretion)//GO:0050832(defense response to fungus)//GO:1900017(positive regulation of cytokine production involved in inflammatory response)//GO:0019221(cyto…
IL17RA	ENSG00000177663	protein_coding	+	chr22:17565843-17596583	11.5603	4.05736	2.84921	1.51056	0.01215	0.332132	up	23765	CANDF5|CD217|CDw217|IL-17RA|IL17R|hIL-17R	MIM:605461|HGNC:HGNC:5985|Ensembl:ENSG00000177663|HPRD:10399|Vega:OTTHUMG00000150026	22	22q11.1	interleukin 17 receptor A	hsa04060(Cytokine-cytokine receptor interaction)	GO:0005887(integral component of plasma membrane)//GO:0005576(extracellular region)	GO:0005102(receptor binding)//GO:0005515(protein binding)//GO:0030368(interleukin-17 receptor activity)	GO:2000667(positive regulation of interleukin-13 secretion)//GO:0072537(fibroblast activation)//GO:0071621(granulocyte chemotaxis)//GO:0032747(positive regulation of interleukin-23 production)//GO:2000664(positive regulation of interleukin-5 secretion)//GO:0050832(defense response to fungus)//GO:1900017(positive regulation of cytokine production involved in inflammatory response)//GO:0019221(cyto…	chr22	17591541	17592020	diffreps_peak_13081	7.76956	479	NM_014339	122.933	1.69998e-08	1.24713e-07	up	23765	CANDF5|CD217|CDw217|IL-17RA|IL17R|hIL-17R	MIM:605461|HGNC:HGNC:5985|Ensembl:ENSG00000177663|HPRD:10399|Vega:OTTHUMG00000150026	interleukin 17 receptor A	hsa04060(Cytokine-cytokine receptor interaction)	GO:0005887(integral component of plasma membrane)//GO:0005576(extracellular region)	GO:0005102(receptor binding)//GO:0005515(protein binding)//GO:0030368(interleukin-17 receptor activity)	GO:2000667(positive regulation of interleukin-13 secretion)//GO:0072537(fibroblast activation)//GO:0071621(granulocyte chemotaxis)//GO:0032747(positive regulation of interleukin-23 production)//GO:2000664(positive regulation of interleukin-5 secretion)//GO:0050832(defense response to fungus)//GO:1900017(positive regulation of cytokine production involved in inflammatory response)//GO:0019221(cyto…
JUN	ENSG00000177606	protein_coding	-	chr1:59246464-59249785	14.4074	7.81461	1.84365	0.882568	0.0009	0.103154	up	3725	AP-1|AP1|c-Jun	MIM:165160|HGNC:HGNC:6204|Ensembl:ENSG00000177606|HPRD:01302|Vega:OTTHUMG00000008376	1	1p32-p31	jun proto-oncogene	hsa04010(MAPK signaling pathway)//hsa04012(ErbB signaling pathway)//hsa04024(cAMP signaling pathway)//hsa04210(Apoptosis)//hsa04310(Wnt signaling pathway)//hsa04380(Osteoclast differentiation)//hsa04510(Focal adhesion)//hsa04620(Toll-like receptor signaling pathway)//hsa04660(T cell receptor signaling pathway)//hsa04662(B cell receptor signaling pathway)//hsa04668(TNF signaling pathway)//hsa04722…	GO:0005719(nuclear euchromatin)//GO:0017053(transcriptional repressor complex)//GO:0000228(nuclear chromosome)//GO:0005829(cytosol)//GO:0005667(transcription factor complex)//GO:0005654(nucleoplasm)//GO:0005634(nucleus)	GO:0044212(transcription regulatory region DNA binding)//GO:0003682(chromatin binding)//GO:0042802(identical protein binding)//GO:0001102(RNA polymerase II activating transcription factor binding)//GO:0003700(transcription factor activity, sequence-specific DNA binding)//GO:0070412(R-SMAD binding)//GO:0000981(RNA polymerase II transcription factor activity, sequence-specific DNA binding)//GO:0019…	GO:0034166(toll-like receptor 10 signaling pathway)//GO:0060395(SMAD protein signal transduction)//GO:0034138(toll-like receptor 3 signaling pathway)//GO:0035666(TRIF-dependent toll-like receptor signaling pathway)//GO:0034142(toll-like receptor 4 signaling pathway)//GO:1902895(positive regulation of pri-miRNA transcription from RNA polymerase II promoter)//GO:0008285(negative regulation of cell …	chr1	59247461	59247980	diffreps_peak_824	6.35589	519	NM_002228	7.88027	4.40666e-07	2.31185e-06	up	3725	AP-1|AP1|c-Jun	MIM:165160|HGNC:HGNC:6204|Ensembl:ENSG00000177606|HPRD:01302|Vega:OTTHUMG00000008376	jun proto-oncogene	hsa04010(MAPK signaling pathway)//hsa04012(ErbB signaling pathway)//hsa04024(cAMP signaling pathway)//hsa04210(Apoptosis)//hsa04310(Wnt signaling pathway)//hsa04380(Osteoclast differentiation)//hsa04510(Focal adhesion)//hsa04620(Toll-like receptor signaling pathway)//hsa04660(T cell receptor signaling pathway)//hsa04662(B cell receptor signaling pathway)//hsa04668(TNF signaling pathway)//hsa04722…	GO:0005719(nuclear euchromatin)//GO:0017053(transcriptional repressor complex)//GO:0000228(nuclear chromosome)//GO:0005829(cytosol)//GO:0005667(transcription factor complex)//GO:0005654(nucleoplasm)//GO:0005634(nucleus)	GO:0044212(transcription regulatory region DNA binding)//GO:0003682(chromatin binding)//GO:0042802(identical protein binding)//GO:0001102(RNA polymerase II activating transcription factor binding)//GO:0003700(transcription factor activity, sequence-specific DNA binding)//GO:0070412(R-SMAD binding)//GO:0000981(RNA polymerase II transcription factor activity, sequence-specific DNA binding)//GO:0019…	GO:0034166(toll-like receptor 10 signaling pathway)//GO:0060395(SMAD protein signal transduction)//GO:0034138(toll-like receptor 3 signaling pathway)//GO:0035666(TRIF-dependent toll-like receptor signaling pathway)//GO:0034142(toll-like receptor 4 signaling pathway)//GO:1902895(positive regulation of pri-miRNA transcription from RNA polymerase II promoter)//GO:0008285(negative regulation of cell …
LAMC1	ENSG00000135862	protein_coding	+	chr1:182992594-183114727	87.0592	55.9877	1.55497	0.636888	0.02005	0.395035	up	3915	LAMB2	MIM:150290|HGNC:HGNC:6492|Ensembl:ENSG00000135862|HPRD:01030|Vega:OTTHUMG00000035418	1	1q31	laminin subunit gamma 1	hsa04151(PI3K-Akt signaling pathway)//hsa04510(Focal adhesion)//hsa04512(ECM-receptor interaction)//hsa05020(Prion diseases)//hsa05145(Toxoplasmosis)//hsa05146(Amoebiasis)//hsa05200(Pathways in cancer)//hsa05222(Small cell lung cancer)	GO:0005604(basement membrane)//GO:0070062(extracellular exosome)//GO:0005576(extracellular region)//GO:0005606(laminin-1 complex)//GO:0043260(laminin-11 complex)//GO:0043259(laminin-10 complex)//GO:0031012(extracellular matrix)//GO:0005615(extracellular space)	GO:0005201(extracellular matrix structural constituent)//GO:0043208(glycosphingolipid binding)	GO:0031581(hemidesmosome assembly)//GO:0007411(axon guidance)//GO:0022617(extracellular matrix disassembly)//GO:0030198(extracellular matrix organization)//GO:0007155(cell adhesion)//GO:0016477(cell migration)//GO:0007492(endoderm development)//GO:0006461(protein complex assembly)//GO:0034446(substrate adhesion-dependent cell spreading)//GO:0050679(positive regulation of epithelial cell prolifera…	chr1	183114401	183114727	diffreps_peak_1756	10.5772	326	NM_002293	92.3833	2.64714e-11	2.52346e-09	up	3915	LAMB2	MIM:150290|HGNC:HGNC:6492|Ensembl:ENSG00000135862|HPRD:01030|Vega:OTTHUMG00000035418	laminin subunit gamma 1	hsa04151(PI3K-Akt signaling pathway)//hsa04510(Focal adhesion)//hsa04512(ECM-receptor interaction)//hsa05020(Prion diseases)//hsa05145(Toxoplasmosis)//hsa05146(Amoebiasis)//hsa05200(Pathways in cancer)//hsa05222(Small cell lung cancer)	GO:0005604(basement membrane)//GO:0070062(extracellular exosome)//GO:0005576(extracellular region)//GO:0005606(laminin-1 complex)//GO:0043260(laminin-11 complex)//GO:0043259(laminin-10 complex)//GO:0031012(extracellular matrix)//GO:0005615(extracellular space)	GO:0005201(extracellular matrix structural constituent)//GO:0043208(glycosphingolipid binding)	GO:0031581(hemidesmosome assembly)//GO:0007411(axon guidance)//GO:0022617(extracellular matrix disassembly)//GO:0030198(extracellular matrix organization)//GO:0007155(cell adhesion)//GO:0016477(cell migration)//GO:0007492(endoderm development)//GO:0006461(protein complex assembly)//GO:0034446(substrate adhesion-dependent cell spreading)//GO:0050679(positive regulation of epithelial cell prolifera…
NUP50	ENSG00000093000	protein_coding	+	chr22:45559721-45583896	44.5985	26.6132	1.67581	0.744856	0.0099	0.30568	up	10762	NPAP60|NPAP60L	MIM:604646|HGNC:HGNC:8065|Ensembl:ENSG00000093000|HPRD:05226|Vega:OTTHUMG00000151265	22	22q13.31	nucleoporin 50kDa	hsa03013(RNA transport)	GO:0031965(nuclear membrane)//GO:0005654(nucleoplasm)//GO:0016021(integral component of membrane)//GO:0005643(nuclear pore)//GO:0005737(cytoplasm)	GO:0005515(protein binding)	GO:0044267(cellular protein metabolic process)//GO:0005975(carbohydrate metabolic process)//GO:0015758(glucose transport)//GO:0043687(post-translational protein modification)//GO:0019054(modulation by virus of host process)//GO:0008645(hexose transport)//GO:0008033(tRNA processing)//GO:0031047(gene silencing by RNA)//GO:0015031(protein transport)//GO:0019083(viral transcription)//GO:0019048(modul…	chr22	45580761	45581380	diffreps_peak_13490	6.01296	619	NM_007172	5.96843	9.70601e-07	4.84679e-06	up	10762	NPAP60|NPAP60L	MIM:604646|HGNC:HGNC:8065|Ensembl:ENSG00000093000|HPRD:05226|Vega:OTTHUMG00000151265	nucleoporin 50kDa	hsa03013(RNA transport)	GO:0031965(nuclear membrane)//GO:0005654(nucleoplasm)//GO:0016021(integral component of membrane)//GO:0005643(nuclear pore)//GO:0005737(cytoplasm)	GO:0005515(protein binding)	GO:0044267(cellular protein metabolic process)//GO:0005975(carbohydrate metabolic process)//GO:0015758(glucose transport)//GO:0043687(post-translational protein modification)//GO:0019054(modulation by virus of host process)//GO:0008645(hexose transport)//GO:0008033(tRNA processing)//GO:0031047(gene silencing by RNA)//GO:0015031(protein transport)//GO:0019083(viral transcription)//GO:0019048(modul…
NUP50	ENSG00000093000	protein_coding	+	chr22:45559721-45583896	44.5985	26.6132	1.67581	0.744856	0.0099	0.30568	up	10762	NPAP60|NPAP60L	MIM:604646|HGNC:HGNC:8065|Ensembl:ENSG00000093000|HPRD:05226|Vega:OTTHUMG00000151265	22	22q13.31	nucleoporin 50kDa	hsa03013(RNA transport)	GO:0031965(nuclear membrane)//GO:0005654(nucleoplasm)//GO:0016021(integral component of membrane)//GO:0005643(nuclear pore)//GO:0005737(cytoplasm)	GO:0005515(protein binding)	GO:0044267(cellular protein metabolic process)//GO:0005975(carbohydrate metabolic process)//GO:0015758(glucose transport)//GO:0043687(post-translational protein modification)//GO:0019054(modulation by virus of host process)//GO:0008645(hexose transport)//GO:0008033(tRNA processing)//GO:0031047(gene silencing by RNA)//GO:0015031(protein transport)//GO:0019083(viral transcription)//GO:0019048(modul…	chr22	45574121	45574560	diffreps_peak_13489	6.07752	439	NM_007172	4.44367	8.36523e-07	4.2086e-06	up	10762	NPAP60|NPAP60L	MIM:604646|HGNC:HGNC:8065|Ensembl:ENSG00000093000|HPRD:05226|Vega:OTTHUMG00000151265	nucleoporin 50kDa	hsa03013(RNA transport)	GO:0031965(nuclear membrane)//GO:0005654(nucleoplasm)//GO:0016021(integral component of membrane)//GO:0005643(nuclear pore)//GO:0005737(cytoplasm)	GO:0005515(protein binding)	GO:0044267(cellular protein metabolic process)//GO:0005975(carbohydrate metabolic process)//GO:0015758(glucose transport)//GO:0043687(post-translational protein modification)//GO:0019054(modulation by virus of host process)//GO:0008645(hexose transport)//GO:0008033(tRNA processing)//GO:0031047(gene silencing by RNA)//GO:0015031(protein transport)//GO:0019083(viral transcription)//GO:0019048(modul…
OASL	ENSG00000135114	protein_coding	-	chr12:121458094-121477045	13.981	7.32589	1.90844	0.932393	0.0031	0.172673	up	8638	OASLd|TRIP-14|TRIP14|p59 OASL|p59-OASL|p59OASL	MIM:603281|HGNC:HGNC:8090|Ensembl:ENSG00000135114|HPRD:04473|Vega:OTTHUMG00000154981	12	12q24.2	2'-5'-oligoadenylate synthetase-like		GO:0005730(nucleolus)//GO:0016020(membrane)//GO:0005737(cytoplasm)//GO:0005829(cytosol)	GO:0046966(thyroid hormone receptor binding)//GO:0001730(2'-5'-oligoadenylate synthetase activity)//GO:0005524(ATP binding)//GO:0003725(double-stranded RNA binding)//GO:0044822(poly(A) RNA binding)//GO:0003677(DNA binding)	GO:0045071(negative regulation of viral genome replication)//GO:0008152(metabolic process)//GO:0060337(type I interferon signaling pathway)//GO:0060333(interferon-gamma-mediated signaling pathway)//GO:0019221(cytokine-mediated signaling pathway)//GO:0051607(defense response to virus)//GO:0009615(response to virus)	chr12	121458094	121458540	diffreps_peak_5275	7.77274	446	NM_003733	3951.9	1.68755e-08	1.23998e-07	up	8638	OASLd|TRIP-14|TRIP14|p59 OASL|p59-OASL|p59OASL	MIM:603281|HGNC:HGNC:8090|Ensembl:ENSG00000135114|HPRD:04473|Vega:OTTHUMG00000154981	2'-5'-oligoadenylate synthetase-like		GO:0005730(nucleolus)//GO:0016020(membrane)//GO:0005737(cytoplasm)//GO:0005829(cytosol)	GO:0046966(thyroid hormone receptor binding)//GO:0001730(2'-5'-oligoadenylate synthetase activity)//GO:0005524(ATP binding)//GO:0003725(double-stranded RNA binding)//GO:0044822(poly(A) RNA binding)//GO:0003677(DNA binding)	GO:0045071(negative regulation of viral genome replication)//GO:0008152(metabolic process)//GO:0060337(type I interferon signaling pathway)//GO:0060333(interferon-gamma-mediated signaling pathway)//GO:0019221(cytokine-mediated signaling pathway)//GO:0051607(defense response to virus)//GO:0009615(response to virus)
PPP1R15B	ENSG00000158615	protein_coding	-	chr1:204346977-204463852	26.1271	17.1927	1.51967	0.603754	0.00185	0.135617	up	84919	CREP|MSSGM2	MIM:613257|HGNC:HGNC:14951|Ensembl:ENSG00000158615|HPRD:17892|Vega:OTTHUMG00000036105	1	1q32.1	protein phosphatase 1 regulatory subunit 15B		GO:0000164(protein phosphatase type 1 complex)	GO:0004722(protein serine/threonine phosphatase activity)//GO:0005515(protein binding)	GO:1903912(negative regulation of endoplasmic reticulum stress-induced eIF2 alpha phosphorylation)//GO:1903898(negative regulation of PERK-mediated unfolded protein response)//GO:0006983(ER overload response)//GO:0042542(response to hydrogen peroxide)//GO:0070262(peptidyl-serine dephosphorylation)	chr1	204379361	204379900	diffreps_peak_1895	6.4654	539	ENST00000367188	10.4131	3.42456e-07	1.83188e-06	up	84919	CREP|MSSGM2	MIM:613257|HGNC:HGNC:14951|Ensembl:ENSG00000158615|HPRD:17892|Vega:OTTHUMG00000036105	protein phosphatase 1 regulatory subunit 15B		GO:0000164(protein phosphatase type 1 complex)	GO:0004722(protein serine/threonine phosphatase activity)//GO:0005515(protein binding)	GO:1903912(negative regulation of endoplasmic reticulum stress-induced eIF2 alpha phosphorylation)//GO:1903898(negative regulation of PERK-mediated unfolded protein response)//GO:0006983(ER overload response)//GO:0042542(response to hydrogen peroxide)//GO:0070262(peptidyl-serine dephosphorylation)
RAPGEF6	ENSG00000158987	protein_coding	-	chr5:130759613-131132710	26.0519	11.3088	2.3037	1.20395	0.01935	0.392956	up	51735	KIA001LB|PDZ-GEF2|PDZGEF2|RA-GEF-2|RAGEF2	MIM:610499|HGNC:HGNC:20655|Ensembl:ENSG00000158987|HPRD:11483|Vega:OTTHUMG00000162683	5	5q31.1	Rap guanine nucleotide exchange factor 6	hsa04015(Rap1 signaling pathway)	GO:0030139(endocytic vesicle)//GO:0005622(intracellular)//GO:0005886(plasma membrane)//GO:0016324(apical plasma membrane)//GO:0005829(cytosol)	GO:0017016(Ras GTPase binding)//GO:0070300(phosphatidic acid binding)//GO:0030742(GTP-dependent protein binding)//GO:0005515(protein binding)//GO:0005085(guanyl-nucleotide exchange factor activity)	GO:0007264(small GTPase mediated signal transduction)//GO:0007265(Ras protein signal transduction)//GO:0043547(positive regulation of GTPase activity)//GO:0030033(microvillus assembly)//GO:0072659(protein localization to plasma membrane)//GO:0090557(establishment of endothelial intestinal barrier)//GO:0043087(regulation of GTPase activity)//GO:0007165(signal transduction)	chr5	130797397	130797700	diffreps_peak_16076	8.05139	303	NM_016340	225.417	8.88402e-09	8.54161e-08	up	51735	KIA001LB|PDZ-GEF2|PDZGEF2|RA-GEF-2|RAGEF2	MIM:610499|HGNC:HGNC:20655|Ensembl:ENSG00000158987|HPRD:11483|Vega:OTTHUMG00000162683	Rap guanine nucleotide exchange factor 6	hsa04015(Rap1 signaling pathway)	GO:0030139(endocytic vesicle)//GO:0005622(intracellular)//GO:0005886(plasma membrane)//GO:0016324(apical plasma membrane)//GO:0005829(cytosol)	GO:0017016(Ras GTPase binding)//GO:0070300(phosphatidic acid binding)//GO:0030742(GTP-dependent protein binding)//GO:0005515(protein binding)//GO:0005085(guanyl-nucleotide exchange factor activity)	GO:0007264(small GTPase mediated signal transduction)//GO:0007265(Ras protein signal transduction)//GO:0043547(positive regulation of GTPase activity)//GO:0030033(microvillus assembly)//GO:0072659(protein localization to plasma membrane)//GO:0090557(establishment of endothelial intestinal barrier)//GO:0043087(regulation of GTPase activity)//GO:0007165(signal transduction)
RSAD2	ENSG00000134321	protein_coding	+	chr2:6980683-7038370	5.37336	1.71593	3.13145	1.64683	0.02615	0.43353	up	91543	2510004L01Rik|cig33|cig5|vig1	MIM:607810|HGNC:HGNC:30908|Ensembl:ENSG00000134321|HPRD:07423|Vega:OTTHUMG00000090352	2	2p25.2	radical S-adenosyl methionine domain containing 2	hsa05164(Influenza A)	GO:0005743(mitochondrial inner membrane)//GO:0005811(lipid particle)//GO:0005789(endoplasmic reticulum membrane)//GO:0005794(Golgi apparatus)//GO:0005739(mitochondrion)//GO:0005741(mitochondrial outer membrane)//GO:0005783(endoplasmic reticulum)	GO:0051539(4 iron, 4 sulfur cluster binding)//GO:0051536(iron-sulfur cluster binding)//GO:0043621(protein self-association)//GO:0003824(catalytic activity)//GO:0046872(metal ion binding)//GO:0005515(protein binding)	GO:0045071(negative regulation of viral genome replication)//GO:0008152(metabolic process)//GO:0034165(positive regulation of toll-like receptor 9 signaling pathway)//GO:0060337(type I interferon signaling pathway)//GO:0035710(CD4-positive, alpha-beta T cell activation)//GO:0050709(negative regulation of protein secretion)//GO:2000553(positive regulation of T-helper 2 cell cytokine production)//G…	chr2	7035921	7036360	diffreps_peak_10653	7.59867	439	NM_080657	12.4636	2.51961e-08	1.64963e-07	up	91543	2510004L01Rik|cig33|cig5|vig1	MIM:607810|HGNC:HGNC:30908|Ensembl:ENSG00000134321|HPRD:07423|Vega:OTTHUMG00000090352	radical S-adenosyl methionine domain containing 2	hsa05164(Influenza A)	GO:0005743(mitochondrial inner membrane)//GO:0005811(lipid particle)//GO:0005789(endoplasmic reticulum membrane)//GO:0005794(Golgi apparatus)//GO:0005739(mitochondrion)//GO:0005741(mitochondrial outer membrane)//GO:0005783(endoplasmic reticulum)	GO:0051539(4 iron, 4 sulfur cluster binding)//GO:0051536(iron-sulfur cluster binding)//GO:0043621(protein self-association)//GO:0003824(catalytic activity)//GO:0046872(metal ion binding)//GO:0005515(protein binding)	GO:0045071(negative regulation of viral genome replication)//GO:0008152(metabolic process)//GO:0034165(positive regulation of toll-like receptor 9 signaling pathway)//GO:0060337(type I interferon signaling pathway)//GO:0035710(CD4-positive, alpha-beta T cell activation)//GO:0050709(negative regulation of protein secretion)//GO:2000553(positive regulation of T-helper 2 cell cytokine production)//G…
SAMD9	ENSG00000205413	protein_coding	-	chr7:92728828-92747336	46.7597	28.8288	1.62198	0.697753	0.0001	0.0277209	up	54809	C7orf5|DRIF1|NFTC|OEF1|OEF2	MIM:610456|HGNC:HGNC:1348|Ensembl:ENSG00000205413|HPRD:11531|Vega:OTTHUMG00000155809	7	7q21.2	sterile alpha motif domain containing 9		GO:0043231(intracellular membrane-bounded organelle)//GO:0005737(cytoplasm)	GO:0005515(protein binding)		chr7	92728841	92729240	diffreps_peak_18447	8.31026	399	NM_017654	4710.1	4.89488e-09	5.94408e-08	up	54809	C7orf5|DRIF1|NFTC|OEF1|OEF2	MIM:610456|HGNC:HGNC:1348|Ensembl:ENSG00000205413|HPRD:11531|Vega:OTTHUMG00000155809	sterile alpha motif domain containing 9		GO:0043231(intracellular membrane-bounded organelle)//GO:0005737(cytoplasm)	GO:0005515(protein binding)
TNRC6A	ENSG00000090905	protein_coding	+	chr16:24741015-24838953	31.9224	18.5772	1.71836	0.781035	0.01795	0.383448	up	27327	CAGH26|GW1|GW182|TNRC6	MIM:610739|HGNC:HGNC:11969|Ensembl:ENSG00000090905|HPRD:11640|Vega:OTTHUMG00000096999	16	16p11.2	trinucleotide repeat containing 6A		GO:0035068(micro-ribonucleoprotein complex)//GO:0000932(cytoplasmic mRNA processing body)//GO:0005794(Golgi apparatus)//GO:0005829(cytosol)//GO:0043231(intracellular membrane-bounded organelle)//GO:0005654(nucleoplasm)	GO:0044822(poly(A) RNA binding)//GO:0000166(nucleotide binding)//GO:0003676(nucleic acid binding)//GO:0005515(protein binding)	GO:0045087(innate immune response)//GO:0031047(gene silencing by RNA)//GO:0035195(gene silencing by miRNA)//GO:0010467(gene expression)//GO:0007173(epidermal growth factor receptor signaling pathway)//GO:0007219(Notch signaling pathway)//GO:0035278(miRNA mediated inhibition of translation)//GO:0008543(fibroblast growth factor receptor signaling pathway)//GO:0009267(cellular response to starvation…	chr16	24801541	24802080	diffreps_peak_7662	7.19538	539	NM_014494	19.0884	6.377e-08	3.76927e-07	up	27327	CAGH26|GW1|GW182|TNRC6	MIM:610739|HGNC:HGNC:11969|Ensembl:ENSG00000090905|HPRD:11640|Vega:OTTHUMG00000096999	trinucleotide repeat containing 6A		GO:0035068(micro-ribonucleoprotein complex)//GO:0000932(cytoplasmic mRNA processing body)//GO:0005794(Golgi apparatus)//GO:0005829(cytosol)//GO:0043231(intracellular membrane-bounded organelle)//GO:0005654(nucleoplasm)	GO:0044822(poly(A) RNA binding)//GO:0000166(nucleotide binding)//GO:0003676(nucleic acid binding)//GO:0005515(protein binding)	GO:0045087(innate immune response)//GO:0031047(gene silencing by RNA)//GO:0035195(gene silencing by miRNA)//GO:0010467(gene expression)//GO:0007173(epidermal growth factor receptor signaling pathway)//GO:0007219(Notch signaling pathway)//GO:0035278(miRNA mediated inhibition of translation)//GO:0008543(fibroblast growth factor receptor signaling pathway)//GO:0009267(cellular response to starvation…
TNRC6A	ENSG00000090905	protein_coding	+	chr16:24741015-24838953	31.9224	18.5772	1.71836	0.781035	0.01795	0.383448	up	27327	CAGH26|GW1|GW182|TNRC6	MIM:610739|HGNC:HGNC:11969|Ensembl:ENSG00000090905|HPRD:11640|Vega:OTTHUMG00000096999	16	16p11.2	trinucleotide repeat containing 6A		GO:0035068(micro-ribonucleoprotein complex)//GO:0000932(cytoplasmic mRNA processing body)//GO:0005794(Golgi apparatus)//GO:0005829(cytosol)//GO:0043231(intracellular membrane-bounded organelle)//GO:0005654(nucleoplasm)	GO:0044822(poly(A) RNA binding)//GO:0000166(nucleotide binding)//GO:0003676(nucleic acid binding)//GO:0005515(protein binding)	GO:0045087(innate immune response)//GO:0031047(gene silencing by RNA)//GO:0035195(gene silencing by miRNA)//GO:0010467(gene expression)//GO:0007173(epidermal growth factor receptor signaling pathway)//GO:0007219(Notch signaling pathway)//GO:0035278(miRNA mediated inhibition of translation)//GO:0008543(fibroblast growth factor receptor signaling pathway)//GO:0009267(cellular response to starvation…	chr16	24800601	24800960	diffreps_peak_7661	6.42149	359	NM_014494	13.1949	3.78889e-07	2.01147e-06	up	27327	CAGH26|GW1|GW182|TNRC6	MIM:610739|HGNC:HGNC:11969|Ensembl:ENSG00000090905|HPRD:11640|Vega:OTTHUMG00000096999	trinucleotide repeat containing 6A		GO:0035068(micro-ribonucleoprotein complex)//GO:0000932(cytoplasmic mRNA processing body)//GO:0005794(Golgi apparatus)//GO:0005829(cytosol)//GO:0043231(intracellular membrane-bounded organelle)//GO:0005654(nucleoplasm)	GO:0044822(poly(A) RNA binding)//GO:0000166(nucleotide binding)//GO:0003676(nucleic acid binding)//GO:0005515(protein binding)	GO:0045087(innate immune response)//GO:0031047(gene silencing by RNA)//GO:0035195(gene silencing by miRNA)//GO:0010467(gene expression)//GO:0007173(epidermal growth factor receptor signaling pathway)//GO:0007219(Notch signaling pathway)//GO:0035278(miRNA mediated inhibition of translation)//GO:0008543(fibroblast growth factor receptor signaling pathway)//GO:0009267(cellular response to starvation…
TNRC6A	ENSG00000090905	protein_coding	+	chr16:24741015-24838953	31.9224	18.5772	1.71836	0.781035	0.01795	0.383448	up	27327	CAGH26|GW1|GW182|TNRC6	MIM:610739|HGNC:HGNC:11969|Ensembl:ENSG00000090905|HPRD:11640|Vega:OTTHUMG00000096999	16	16p11.2	trinucleotide repeat containing 6A		GO:0035068(micro-ribonucleoprotein complex)//GO:0000932(cytoplasmic mRNA processing body)//GO:0005794(Golgi apparatus)//GO:0005829(cytosol)//GO:0043231(intracellular membrane-bounded organelle)//GO:0005654(nucleoplasm)	GO:0044822(poly(A) RNA binding)//GO:0000166(nucleotide binding)//GO:0003676(nucleic acid binding)//GO:0005515(protein binding)	GO:0045087(innate immune response)//GO:0031047(gene silencing by RNA)//GO:0035195(gene silencing by miRNA)//GO:0010467(gene expression)//GO:0007173(epidermal growth factor receptor signaling pathway)//GO:0007219(Notch signaling pathway)//GO:0035278(miRNA mediated inhibition of translation)//GO:0008543(fibroblast growth factor receptor signaling pathway)//GO:0009267(cellular response to starvation…	chr16	24802781	24803138	diffreps_peak_7665	9.25992	357	NM_014494	1101.1	5.49643e-10	3.8018e-08	up	27327	CAGH26|GW1|GW182|TNRC6	MIM:610739|HGNC:HGNC:11969|Ensembl:ENSG00000090905|HPRD:11640|Vega:OTTHUMG00000096999	trinucleotide repeat containing 6A		GO:0035068(micro-ribonucleoprotein complex)//GO:0000932(cytoplasmic mRNA processing body)//GO:0005794(Golgi apparatus)//GO:0005829(cytosol)//GO:0043231(intracellular membrane-bounded organelle)//GO:0005654(nucleoplasm)	GO:0044822(poly(A) RNA binding)//GO:0000166(nucleotide binding)//GO:0003676(nucleic acid binding)//GO:0005515(protein binding)	GO:0045087(innate immune response)//GO:0031047(gene silencing by RNA)//GO:0035195(gene silencing by miRNA)//GO:0010467(gene expression)//GO:0007173(epidermal growth factor receptor signaling pathway)//GO:0007219(Notch signaling pathway)//GO:0035278(miRNA mediated inhibition of translation)//GO:0008543(fibroblast growth factor receptor signaling pathway)//GO:0009267(cellular response to starvation…
TRMT6	ENSG00000089195	protein_coding	-	chr20:5917880-5931182	11.9937	6.84054	1.75332	0.810092	0.04445	0.523044	up	51605	CGI-09|GCD10|Gcd10p	HGNC:HGNC:20900|Ensembl:ENSG00000089195|HPRD:13027|Vega:OTTHUMG00000031816	20	20p12.3	tRNA methyltransferase 6		GO:0005654(nucleoplasm)//GO:0031515(tRNA (m1A) methyltransferase complex)	GO:0044822(poly(A) RNA binding)	GO:0030488(tRNA methylation)//GO:0010467(gene expression)//GO:0006400(tRNA modification)//GO:0008033(tRNA processing)	chr20	5923073	5923420	diffreps_peak_12351	8.22176	347	NM_015939	131.4	6.00123e-09	7.0749e-08	up	51605	CGI-09|GCD10|Gcd10p	HGNC:HGNC:20900|Ensembl:ENSG00000089195|HPRD:13027|Vega:OTTHUMG00000031816	tRNA methyltransferase 6		GO:0005654(nucleoplasm)//GO:0031515(tRNA (m1A) methyltransferase complex)	GO:0044822(poly(A) RNA binding)	GO:0030488(tRNA methylation)//GO:0010467(gene expression)//GO:0006400(tRNA modification)//GO:0008033(tRNA processing)
UPF3A	ENSG00000169062	protein_coding	+	chr13:115047058-115071291	26.4799	12.8896	2.05438	1.0387	0.0165	0.368315	up	65110	HUPF3A|RENT3A|UPF3	MIM:605530|HGNC:HGNC:20332|Ensembl:ENSG00000169062|HPRD:09274|Vega:OTTHUMG00000017403	13	13q34	UPF3 regulator of nonsense transcripts homolog A (yeast)	hsa03013(RNA transport)//hsa03015(mRNA surveillance pathway)	GO:0005886(plasma membrane)//GO:0035145(exon-exon junction complex)//GO:0005829(cytosol)//GO:0043231(intracellular membrane-bounded organelle)//GO:0005654(nucleoplasm)//GO:0005634(nucleus)//GO:0005737(cytoplasm)	GO:0000166(nucleotide binding)//GO:0042162(telomeric DNA binding)//GO:0005515(protein binding)//GO:0005487(nucleocytoplasmic transporter activity)//GO:0003723(RNA binding)	GO:0045727(positive regulation of translation)//GO:0051028(mRNA transport)//GO:0010467(gene expression)//GO:0000184(nuclear-transcribed mRNA catabolic process, nonsense-mediated decay)//GO:0006913(nucleocytoplasmic transport)	chr13	115070281	115070840	diffreps_peak_5778	12.1032	559	NM_023011	16.7478	7.88558e-13	1.16285e-10	up	65110	HUPF3A|RENT3A|UPF3	MIM:605530|HGNC:HGNC:20332|Ensembl:ENSG00000169062|HPRD:09274|Vega:OTTHUMG00000017403	UPF3 regulator of nonsense transcripts homolog A (yeast)	hsa03013(RNA transport)//hsa03015(mRNA surveillance pathway)	GO:0005886(plasma membrane)//GO:0035145(exon-exon junction complex)//GO:0005829(cytosol)//GO:0043231(intracellular membrane-bounded organelle)//GO:0005654(nucleoplasm)//GO:0005634(nucleus)//GO:0005737(cytoplasm)	GO:0000166(nucleotide binding)//GO:0042162(telomeric DNA binding)//GO:0005515(protein binding)//GO:0005487(nucleocytoplasmic transporter activity)//GO:0003723(RNA binding)	GO:0045727(positive regulation of translation)//GO:0051028(mRNA transport)//GO:0010467(gene expression)//GO:0000184(nuclear-transcribed mRNA catabolic process, nonsense-mediated decay)//GO:0006913(nucleocytoplasmic transport)
ZNF561	ENSG00000171469	protein_coding	-	chr19:9715355-9756572	23.307	14.524	1.60472	0.682319	0.04845	0.54415	up	93134	-	HGNC:HGNC:28684|Ensembl:ENSG00000171469|HPRD:15843|Vega:OTTHUMG00000157054	19	19p13.2	zinc finger protein 561		GO:0005622(intracellular)//GO:0005634(nucleus)	GO:0003676(nucleic acid binding)//GO:0046872(metal ion binding)//GO:0000977(RNA polymerase II regulatory region sequence-specific DNA binding)//GO:0003700(transcription factor activity, sequence-specific DNA binding)	GO:0006351(transcription, DNA-templated)//GO:0006355(regulation of transcription, DNA-templated)	chr19	9721581	9722012	diffreps_peak_9952	7.80135	431	NM_152289	135.955	1.57999e-08	1.17975e-07	up	93134	-	HGNC:HGNC:28684|Ensembl:ENSG00000171469|HPRD:15843|Vega:OTTHUMG00000157054	zinc finger protein 561		GO:0005622(intracellular)//GO:0005634(nucleus)	GO:0003676(nucleic acid binding)//GO:0046872(metal ion binding)//GO:0000977(RNA polymerase II regulatory region sequence-specific DNA binding)//GO:0003700(transcription factor activity, sequence-specific DNA binding)	GO:0006351(transcription, DNA-templated)//GO:0006355(regulation of transcription, DNA-templated)
